# Supplementary material for: Simultaneous Determination and Dietary Risk Assessment of 26 Pesticide Residues in Wheat Grain and Bran Using QuEChERS-UHPLC-MS/MS
Source: Foods. 2025 Dec 17;14(24):4351. doi: 10.3390/foods14244351 (PMC12732601; doi:10.3390/foods14244351)
Supplement: Supplementary file 1 [file foods-14-04351-s001.zip]

Archive with 1 entries (1 files):
- foods-4021122-supplementary.pdf
